# Supplementary material for: Late Gadolinium Enhancement Cardiovascular Magnetic Resonance Assessment of Substrate for Ventricular Tachycardia With Hemodynamic Compromise
Source: Front Cardiovasc Med. 2021 Oct 26;8:744779. doi: 10.3389/fcvm.2021.744779 (PMC8576410; doi:10.3389/fcvm.2021.744779)
Supplement: Supplementary file 1 [file Data_Sheet_1.zip]

Archive with 1,730 entries (1,697 files):
- imagingData/
- __MACOSX/._imagingData
- imagingData/03/
- __MACOSX/imagingData/._03
- imagingData/04/
- __MACOSX/imagingData/._04
- imagingData/05/
- __MACOSX/imagingData/._05
- imagingData/02/
- __MACOSX/imagingData/._02
- imagingData/.DS_Store
- __MACOSX/imagingData/._.DS_Store
- imagingData/07/
- __MACOSX/imagingData/._07
- imagingData/08/
- __MACOSX/imagingData/._08
- imagingData/01/
- __MACOSX/imagingData/._01
- imagingData/06/
- __MACOSX/imagingData/._06
- imagingData/03/.DS_Store
- __MACOSX/imagingData/03/._.DS_Store
- imagingData/03/pig03_segmentation.nii.gz
- __MACOSX/imagingData/03/._pig03_segmentation.nii.gz
- imagingData/03/inVivoCMR/
- __MACOSX/imagingData/03/._inVivoCMR
- imagingData/04/.DS_Store
- __MACOSX/imagingData/04/._.DS_Store
- imagingData/04/pig04_segmentation.nii.gz
- __MACOSX/imagingData/04/._pig04_segmentation.nii.gz
- imagingData/04/inVivoCMR/
- __MACOSX/imagingData/04/._inVivoCMR
- imagingData/05/.DS_Store
- __MACOSX/imagingData/05/._.DS_Store
- imagingData/05/pig05_segmentation.nii.gz
- __MACOSX/imagingData/05/._pig05_segmentation.nii.gz
- imagingData/05/inVivoCMR/
- __MACOSX/imagingData/05/._inVivoCMR
- imagingData/02/.DS_Store
- __MACOSX/imagingData/02/._.DS_Store
- imagingData/02/inVivoCMR/
- __MACOSX/imagingData/02/._inVivoCMR
- imagingData/07/.DS_Store
- __MACOSX/imagingData/07/._.DS_Store
- imagingData/07/pig07_segmentation.nii.gz
- __MACOSX/imagingData/07/._pig07_segmentation.nii.gz
- imagingData/07/inVivoCMR/
- __MACOSX/imagingData/07/._inVivoCMR
- imagingData/08/.DS_Store
- __MACOSX/imagingData/08/._.DS_Store
- imagingData/08/pig08_segmentation.nii.gz
- __MACOSX/imagingData/08/._pig08_segmentation.nii.gz
- imagingData/08/inVivoCMR/
- __MACOSX/imagingData/08/._inVivoCMR
- imagingData/01/.DS_Store
- __MACOSX/imagingData/01/._.DS_Store
- imagingData/01/pig01_segmentation.nii.gz
- __MACOSX/imagingData/01/._pig01_segmentation.nii.gz
- imagingData/01/inVivoCMR/
- __MACOSX/imagingData/01/._inVivoCMR
- imagingData/06/.DS_Store
- __MACOSX/imagingData/06/._.DS_Store
- imagingData/06/pig06_segmentation.nii.gz
- __MACOSX/imagingData/06/._pig06_segmentation.nii.gz
- imagingData/06/inVivoCMR/
- __MACOSX/imagingData/06/._inVivoCMR
- imagingData/03/inVivoCMR/3D/
- __MACOSX/imagingData/03/inVivoCMR/._3D
- imagingData/03/inVivoCMR/.DS_Store
- __MACOSX/imagingData/03/inVivoCMR/._.DS_Store
- imagingData/03/inVivoCMR/2D/
- __MACOSX/imagingData/03/inVivoCMR/._2D
- imagingData/04/inVivoCMR/3D/
- __MACOSX/imagingData/04/inVivoCMR/._3D
- imagingData/04/inVivoCMR/.DS_Store
- __MACOSX/imagingData/04/inVivoCMR/._.DS_Store
- imagingData/04/inVivoCMR/2D/
- __MACOSX/imagingData/04/inVivoCMR/._2D
- imagingData/05/inVivoCMR/3D/
- __MACOSX/imagingData/05/inVivoCMR/._3D
- imagingData/05/inVivoCMR/.DS_Store
- __MACOSX/imagingData/05/inVivoCMR/._.DS_Store
- imagingData/05/inVivoCMR/2D/
- __MACOSX/imagingData/05/inVivoCMR/._2D
- imagingData/02/inVivoCMR/3D/
- __MACOSX/imagingData/02/inVivoCMR/._3D
- imagingData/02/inVivoCMR/.DS_Store
- __MACOSX/imagingData/02/inVivoCMR/._.DS_Store
- imagingData/02/inVivoCMR/2D/
- __MACOSX/imagingData/02/inVivoCMR/._2D
- imagingData/07/inVivoCMR/3D/
- __MACOSX/imagingData/07/inVivoCMR/._3D
- imagingData/07/inVivoCMR/.DS_Store
- __MACOSX/imagingData/07/inVivoCMR/._.DS_Store
- imagingData/07/inVivoCMR/2D/
- __MACOSX/imagingData/07/inVivoCMR/._2D
- imagingData/08/inVivoCMR/3D/
- __MACOSX/imagingData/08/inVivoCMR/._3D
- imagingData/08/inVivoCMR/.DS_Store
- __MACOSX/imagingData/08/inVivoCMR/._.DS_Store
- imagingData/08/inVivoCMR/2D/
- __MACOSX/imagingData/08/inVivoCMR/._2D
- imagingData/01/inVivoCMR/3D/
- __MACOSX/imagingData/01/inVivoCMR/._3D
- imagingData/01/inVivoCMR/.DS_Store
- __MACOSX/imagingData/01/inVivoCMR/._.DS_Store
- imagingData/01/inVivoCMR/2D/
- __MACOSX/imagingData/01/inVivoCMR/._2D
- imagingData/06/inVivoCMR/3D/
- __MACOSX/imagingData/06/inVivoCMR/._3D
- imagingData/06/inVivoCMR/.DS_Store
- __MACOSX/imagingData/06/inVivoCMR/._.DS_Store
- imagingData/06/inVivoCMR/2D/
- __MACOSX/imagingData/06/inVivoCMR/._2D
- imagingData/03/inVivoCMR/3D/IM-0001-0004-0001.dcm
- __MACOSX/imagingData/03/inVivoCMR/3D/._IM-0001-0004-0001.dcm
- imagingData/03/inVivoCMR/3D/IM-0001-0005-0001.dcm
- __MACOSX/imagingData/03/inVivoCMR/3D/._IM-0001-0005-0001.dcm
- imagingData/03/inVivoCMR/3D/IM-0001-0073-0001.dcm
- __MACOSX/imagingData/03/inVivoCMR/3D/._IM-0001-0073-0001.dcm
- imagingData/03/inVivoCMR/3D/IM-0001-0072-0001.dcm
- __MACOSX/imagingData/03/inVivoCMR/3D/._IM-0001-0072-0001.dcm
- imagingData/03/inVivoCMR/3D/IM-0001-0047-0001.dcm
- __MACOSX/imagingData/03/inVivoCMR/3D/._IM-0001-0047-0001.dcm
- imagingData/03/inVivoCMR/3D/IM-0001-0046-0001.dcm
- __MACOSX/imagingData/03/inVivoCMR/3D/._IM-0001-0046-0001.dcm
- imagingData/03/inVivoCMR/3D/IM-0001-0030-0001.dcm
- __MACOSX/imagingData/03/inVivoCMR/3D/._IM-0001-0030-0001.dcm
- imagingData/03/inVivoCMR/3D/IM-0001-0031-0001.dcm
- __MACOSX/imagingData/03/inVivoCMR/3D/._IM-0001-0031-0001.dcm
- imagingData/03/inVivoCMR/3D/IM-0001-0079-0001.dcm
- __MACOSX/imagingData/03/inVivoCMR/3D/._IM-0001-0079-0001.dcm
- imagingData/03/inVivoCMR/3D/IM-0001-0078-0001.dcm
- __MACOSX/imagingData/03/inVivoCMR/3D/._IM-0001-0078-0001.dcm
- imagingData/03/inVivoCMR/3D/IM-0001-0013-0001.dcm
- __MACOSX/imagingData/03/inVivoCMR/3D/._IM-0001-0013-0001.dcm
- imagingData/03/inVivoCMR/3D/IM-0001-0012-0001.dcm
- __MACOSX/imagingData/03/inVivoCMR/3D/._IM-0001-0012-0001.dcm
- imagingData/03/inVivoCMR/3D/IM-0001-0081-0001.dcm
- __MACOSX/imagingData/03/inVivoCMR/3D/._IM-0001-0081-0001.dcm
- imagingData/03/inVivoCMR/3D/IM-0001-0080-0001.dcm
- __MACOSX/imagingData/03/inVivoCMR/3D/._IM-0001-0080-0001.dcm
- imagingData/03/inVivoCMR/3D/.DS_Store
- __MACOSX/imagingData/03/inVivoCMR/3D/._.DS_Store
- imagingData/03/inVivoCMR/3D/IM-0001-0064-0001.dcm
- __MACOSX/imagingData/03/inVivoCMR/3D/._IM-0001-0064-0001.dcm
- imagingData/03/inVivoCMR/3D/IM-0001-0065-0001.dcm
- __MACOSX/imagingData/03/inVivoCMR/3D/._IM-0001-0065-0001.dcm
- imagingData/03/inVivoCMR/3D/IM-0001-0050-0001.dcm
- __MACOSX/imagingData/03/inVivoCMR/3D/._IM-0001-0050-0001.dcm
- imagingData/03/inVivoCMR/3D/IM-0001-0051-0001.dcm
- __MACOSX/imagingData/03/inVivoCMR/3D/._IM-0001-0051-0001.dcm
- imagingData/03/inVivoCMR/3D/IM-0001-0019-0001.dcm
- __MACOSX/imagingData/03/inVivoCMR/3D/._IM-0001-0019-0001.dcm
- imagingData/03/inVivoCMR/3D/IM-0001-0018-0001.dcm
- __MACOSX/imagingData/03/inVivoCMR/3D/._IM-0001-0018-0001.dcm
- imagingData/03/inVivoCMR/3D/IM-0001-0027-0001.dcm
- __MACOSX/imagingData/03/inVivoCMR/3D/._IM-0001-0027-0001.dcm
- imagingData/03/inVivoCMR/3D/IM-0001-0026-0001.dcm
- __MACOSX/imagingData/03/inVivoCMR/3D/._IM-0001-0026-0001.dcm
- imagingData/03/inVivoCMR/3D/IM-0001-0086-0001.dcm
- __MACOSX/imagingData/03/inVivoCMR/3D/._IM-0001-0086-0001.dcm
- imagingData/03/inVivoCMR/3D/IM-0001-0087-0001.dcm
- __MACOSX/imagingData/03/inVivoCMR/3D/._IM-0001-0087-0001.dcm
- imagingData/03/inVivoCMR/3D/IM-0001-0014-0001.dcm
- __MACOSX/imagingData/03/inVivoCMR/3D/._IM-0001-0014-0001.dcm
- imagingData/03/inVivoCMR/3D/IM-0001-0015-0001.dcm
- __MACOSX/imagingData/03/inVivoCMR/3D/._IM-0001-0015-0001.dcm
- imagingData/03/inVivoCMR/3D/IM-0001-0063-0001.dcm
- __MACOSX/imagingData/03/inVivoCMR/3D/._IM-0001-0063-0001.dcm
- imagingData/03/inVivoCMR/3D/IM-0001-0062-0001.dcm
- __MACOSX/imagingData/03/inVivoCMR/3D/._IM-0001-0062-0001.dcm
- imagingData/03/inVivoCMR/3D/IM-0001-0057-0001.dcm
- __MACOSX/imagingData/03/inVivoCMR/3D/._IM-0001-0057-0001.dcm
- imagingData/03/inVivoCMR/3D/IM-0001-0056-0001.dcm
- __MACOSX/imagingData/03/inVivoCMR/3D/._IM-0001-0056-0001.dcm
- imagingData/03/inVivoCMR/3D/IM-0001-0069-0001.dcm
- __MACOSX/imagingData/03/inVivoCMR/3D/._IM-0001-0069-0001.dcm
- imagingData/03/inVivoCMR/3D/IM-0001-0068-0001.dcm
- __MACOSX/imagingData/03/inVivoCMR/3D/._IM-0001-0068-0001.dcm
- imagingData/03/inVivoCMR/3D/IM-0001-0020-0001.dcm
- __MACOSX/imagingData/03/inVivoCMR/3D/._IM-0001-0020-0001.dcm
- imagingData/03/inVivoCMR/3D/IM-0001-0021-0001.dcm
- __MACOSX/imagingData/03/inVivoCMR/3D/._IM-0001-0021-0001.dcm
- imagingData/03/inVivoCMR/3D/IM-0001-0003-0001.dcm
- __MACOSX/imagingData/03/inVivoCMR/3D/._IM-0001-0003-0001.dcm
- imagingData/03/inVivoCMR/3D/IM-0001-0002-0001.dcm
- __MACOSX/imagingData/03/inVivoCMR/3D/._IM-0001-0002-0001.dcm
- imagingData/03/inVivoCMR/3D/IM-0001-0074-0001.dcm
- __MACOSX/imagingData/03/inVivoCMR/3D/._IM-0001-0074-0001.dcm
- imagingData/03/inVivoCMR/3D/IM-0001-0075-0001.dcm
- __MACOSX/imagingData/03/inVivoCMR/3D/._IM-0001-0075-0001.dcm
- imagingData/03/inVivoCMR/3D/IM-0001-0009-0001.dcm
- __MACOSX/imagingData/03/inVivoCMR/3D/._IM-0001-0009-0001.dcm
- imagingData/03/inVivoCMR/3D/IM-0001-0008-0001.dcm
- __MACOSX/imagingData/03/inVivoCMR/3D/._IM-0001-0008-0001.dcm
- imagingData/03/inVivoCMR/3D/IM-0001-0040-0001.dcm
- __MACOSX/imagingData/03/inVivoCMR/3D/._IM-0001-0040-0001.dcm
- imagingData/03/inVivoCMR/3D/IM-0001-0041-0001.dcm
- __MACOSX/imagingData/03/inVivoCMR/3D/._IM-0001-0041-0001.dcm
- imagingData/03/inVivoCMR/3D/IM-0001-0037-0001.dcm
- __MACOSX/imagingData/03/inVivoCMR/3D/._IM-0001-0037-0001.dcm
- imagingData/03/inVivoCMR/3D/IM-0001-0036-0001.dcm
- __MACOSX/imagingData/03/inVivoCMR/3D/._IM-0001-0036-0001.dcm
- imagingData/03/inVivoCMR/3D/IM-0001-0053-0001.dcm
- __MACOSX/imagingData/03/inVivoCMR/3D/._IM-0001-0053-0001.dcm
- imagingData/03/inVivoCMR/3D/IM-0001-0052-0001.dcm
- __MACOSX/imagingData/03/inVivoCMR/3D/._IM-0001-0052-0001.dcm
- imagingData/03/inVivoCMR/3D/IM-0001-0088-0001.dcm
- __MACOSX/imagingData/03/inVivoCMR/3D/._IM-0001-0088-0001.dcm
- imagingData/03/inVivoCMR/3D/IM-0001-0024-0001.dcm
- __MACOSX/imagingData/03/inVivoCMR/3D/._IM-0001-0024-0001.dcm
- imagingData/03/inVivoCMR/3D/IM-0001-0025-0001.dcm
- __MACOSX/imagingData/03/inVivoCMR/3D/._IM-0001-0025-0001.dcm
- imagingData/03/inVivoCMR/3D/IM-0001-0010-0001.dcm
- __MACOSX/imagingData/03/inVivoCMR/3D/._IM-0001-0010-0001.dcm
- imagingData/03/inVivoCMR/3D/IM-0001-0011-0001.dcm
- __MACOSX/imagingData/03/inVivoCMR/3D/._IM-0001-0011-0001.dcm
- imagingData/03/inVivoCMR/3D/IM-0001-0082-0001.dcm
- __MACOSX/imagingData/03/inVivoCMR/3D/._IM-0001-0082-0001.dcm
- imagingData/03/inVivoCMR/3D/IM-0001-0083-0001.dcm
- __MACOSX/imagingData/03/inVivoCMR/3D/._IM-0001-0083-0001.dcm
- imagingData/03/inVivoCMR/3D/IM-0001-0059-0001.dcm
- __MACOSX/imagingData/03/inVivoCMR/3D/._IM-0001-0059-0001.dcm
- imagingData/03/inVivoCMR/3D/IM-0001-0058-0001.dcm
- __MACOSX/imagingData/03/inVivoCMR/3D/._IM-0001-0058-0001.dcm
- imagingData/03/inVivoCMR/3D/IM-0001-0067-0001.dcm
- __MACOSX/imagingData/03/inVivoCMR/3D/._IM-0001-0067-0001.dcm
- imagingData/03/inVivoCMR/3D/IM-0001-0066-0001.dcm
- __MACOSX/imagingData/03/inVivoCMR/3D/._IM-0001-0066-0001.dcm
- imagingData/03/inVivoCMR/3D/IM-0001-0044-0001.dcm
- __MACOSX/imagingData/03/inVivoCMR/3D/._IM-0001-0044-0001.dcm
- imagingData/03/inVivoCMR/3D/IM-0001-0045-0001.dcm
- __MACOSX/imagingData/03/inVivoCMR/3D/._IM-0001-0045-0001.dcm
- imagingData/03/inVivoCMR/3D/IM-0001-0033-0001.dcm
- __MACOSX/imagingData/03/inVivoCMR/3D/._IM-0001-0033-0001.dcm
- imagingData/03/inVivoCMR/3D/IM-0001-0032-0001.dcm
- __MACOSX/imagingData/03/inVivoCMR/3D/._IM-0001-0032-0001.dcm
- imagingData/03/inVivoCMR/3D/IM-0001-0007-0001.dcm
- __MACOSX/imagingData/03/inVivoCMR/3D/._IM-0001-0007-0001.dcm
- imagingData/03/inVivoCMR/3D/IM-0001-0006-0001.dcm
- __MACOSX/imagingData/03/inVivoCMR/3D/._IM-0001-0006-0001.dcm
- imagingData/03/inVivoCMR/3D/IM-0001-0070-0001.dcm
- __MACOSX/imagingData/03/inVivoCMR/3D/._IM-0001-0070-0001.dcm
- imagingData/03/inVivoCMR/3D/IM-0001-0071-0001.dcm
- __MACOSX/imagingData/03/inVivoCMR/3D/._IM-0001-0071-0001.dcm
- imagingData/03/inVivoCMR/3D/IM-0001-0039-0001.dcm
- __MACOSX/imagingData/03/inVivoCMR/3D/._IM-0001-0039-0001.dcm
- imagingData/03/inVivoCMR/3D/IM-0001-0038-0001.dcm
- __MACOSX/imagingData/03/inVivoCMR/3D/._IM-0001-0038-0001.dcm
- imagingData/03/inVivoCMR/3D/IM-0001-0043-0001.dcm
- __MACOSX/imagingData/03/inVivoCMR/3D/._IM-0001-0043-0001.dcm
- imagingData/03/inVivoCMR/3D/IM-0001-0042-0001.dcm
- __MACOSX/imagingData/03/inVivoCMR/3D/._IM-0001-0042-0001.dcm
- imagingData/03/inVivoCMR/3D/IM-0001-0034-0001.dcm
- __MACOSX/imagingData/03/inVivoCMR/3D/._IM-0001-0034-0001.dcm
- imagingData/03/inVivoCMR/3D/IM-0001-0035-0001.dcm
- __MACOSX/imagingData/03/inVivoCMR/3D/._IM-0001-0035-0001.dcm
- imagingData/03/inVivoCMR/3D/IM-0001-0049-0001.dcm
- __MACOSX/imagingData/03/inVivoCMR/3D/._IM-0001-0049-0001.dcm
- imagingData/03/inVivoCMR/3D/IM-0001-0048-0001.dcm
- __MACOSX/imagingData/03/inVivoCMR/3D/._IM-0001-0048-0001.dcm
- imagingData/03/inVivoCMR/3D/IM-0001-0001-0001.dcm
- __MACOSX/imagingData/03/inVivoCMR/3D/._IM-0001-0001-0001.dcm
- imagingData/03/inVivoCMR/3D/IM-0001-0077-0001.dcm
- __MACOSX/imagingData/03/inVivoCMR/3D/._IM-0001-0077-0001.dcm
- imagingData/03/inVivoCMR/3D/IM-0001-0076-0001.dcm
- __MACOSX/imagingData/03/inVivoCMR/3D/._IM-0001-0076-0001.dcm
- imagingData/03/inVivoCMR/3D/IM-0001-0054-0001.dcm
- __MACOSX/imagingData/03/inVivoCMR/3D/._IM-0001-0054-0001.dcm
- imagingData/03/inVivoCMR/3D/IM-0001-0055-0001.dcm
- __MACOSX/imagingData/03/inVivoCMR/3D/._IM-0001-0055-0001.dcm
- imagingData/03/inVivoCMR/3D/IM-0001-0023-0001.dcm
- __MACOSX/imagingData/03/inVivoCMR/3D/._IM-0001-0023-0001.dcm
- imagingData/03/inVivoCMR/3D/IM-0001-0022-0001.dcm
- __MACOSX/imagingData/03/inVivoCMR/3D/._IM-0001-0022-0001.dcm
- imagingData/03/inVivoCMR/3D/IM-0001-0085-0001.dcm
- __MACOSX/imagingData/03/inVivoCMR/3D/._IM-0001-0085-0001.dcm
- imagingData/03/inVivoCMR/3D/IM-0001-0084-0001.dcm
- __MACOSX/imagingData/03/inVivoCMR/3D/._IM-0001-0084-0001.dcm
- imagingData/03/inVivoCMR/3D/IM-0001-0017-0001.dcm
- __MACOSX/imagingData/03/inVivoCMR/3D/._IM-0001-0017-0001.dcm
- imagingData/03/inVivoCMR/3D/IM-0001-0016-0001.dcm
- __MACOSX/imagingData/03/inVivoCMR/3D/._IM-0001-0016-0001.dcm
- imagingData/03/inVivoCMR/3D/IM-0001-0029-0001.dcm
- __MACOSX/imagingData/03/inVivoCMR/3D/._IM-0001-0029-0001.dcm
- imagingData/03/inVivoCMR/3D/IM-0001-0028-0001.dcm
- __MACOSX/imagingData/03/inVivoCMR/3D/._IM-0001-0028-0001.dcm
- imagingData/03/inVivoCMR/3D/IM-0001-0060-0001.dcm
- __MACOSX/imagingData/03/inVivoCMR/3D/._IM-0001-0060-0001.dcm
- imagingData/03/inVivoCMR/3D/IM-0001-0061-0001.dcm
- __MACOSX/imagingData/03/inVivoCMR/3D/._IM-0001-0061-0001.dcm
- imagingData/03/inVivoCMR/2D/IM-0001-0004-0001.dcm
- __MACOSX/imagingData/03/inVivoCMR/2D/._IM-0001-0004-0001.dcm
- imagingData/03/inVivoCMR/2D/IM-0001-0005-0001.dcm
- __MACOSX/imagingData/03/inVivoCMR/2D/._IM-0001-0005-0001.dcm
- imagingData/03/inVivoCMR/2D/IM-0001-0012-0001.dcm
- __MACOSX/imagingData/03/inVivoCMR/2D/._IM-0001-0012-0001.dcm
- imagingData/03/inVivoCMR/2D/.DS_Store
- __MACOSX/imagingData/03/inVivoCMR/2D/._.DS_Store
[truncated: 1,430 more entries]
